# Supplementary material for: Identifying an optimal dihydroartemisinin-piperaquine dosing regimen for malaria prevention in young Ugandan children
Source: Nat Commun. 2021 Nov 18;12:6714. doi: 10.1038/s41467-021-27051-8 (PMC8602248; doi:10.1038/s41467-021-27051-8)
Supplement: Supplementary file 4 — Source Data [file 41467_2021_27051_MOESM4_ESM.xlsx]

## Sheet: Figure_5B
p2.5	p5	p25	p50	p75	p95	p97.5	concentration
1	1	1	1	1	1	1	0.001
0.999993	0.999994	0.999996	0.999997	0.999997	0.999998	0.999999	0.101
0.999947	0.999952	0.999966	0.999972	0.999978	0.999985	0.999987	0.201
0.999822	0.999841	0.999883	0.999904	0.999922	0.999945	0.99995	0.301
0.999588	0.999621	0.99972	0.999766	0.999809	0.99986	0.999873	0.401
0.999198	0.999259	0.999444	0.999534	0.999617	0.999714	0.999739	0.501
0.998616	0.99872	0.999029	0.999183	0.999322	0.999485	0.999531	0.601
0.997802	0.997952	0.998446	0.998685	0.998902	0.999157	0.999232	0.701
0.996723	0.996978	0.997661	0.998008	0.998334	0.998711	0.998816	0.801
0.995364	0.995685	0.996646	0.997119	0.99759	0.998131	0.998271	0.901
0.993614	0.994075	0.995365	0.996002	0.996648	0.997393	0.997584	1.001
0.991515	0.992092	0.993807	0.994645	0.995487	0.996465	0.996716	1.101
0.988965	0.989747	0.991907	0.993002	0.994092	0.995341	0.995656	1.201
0.985939	0.986916	0.989638	0.991065	0.992444	0.993996	0.994393	1.301
0.982468	0.983737	0.98699	0.988802	0.990516	0.992436	0.992888	1.401
0.978478	0.979969	0.984015	0.986188	0.988241	0.990642	0.991166	1.501
0.973831	0.975554	0.980542	0.983159	0.985629	0.98853	0.98917	1.601
0.968896	0.970789	0.976613	0.979716	0.982696	0.986179	0.98693	1.701
0.963376	0.965377	0.972172	0.975874	0.979452	0.983507	0.984333	1.801
0.956875	0.959246	0.967318	0.971616	0.975718	0.980484	0.981409	1.901
0.949994	0.952468	0.961969	0.96691	0.971593	0.977217	0.978187	2.001
0.942201	0.945322	0.956039	0.961695	0.967056	0.97346	0.974623	2.101
0.93372	0.937482	0.949544	0.956103	0.962009	0.969406	0.970784	2.201
0.92455	0.928857	0.942433	0.949961	0.956512	0.964909	0.966596	2.301
0.914693	0.919579	0.934944	0.943344	0.950726	0.9603	0.962046	2.401
0.904133	0.909666	0.926777	0.936207	0.944524	0.955331	0.957148	2.501
0.892946	0.899408	0.918068	0.928504	0.937899	0.949744	0.951871	2.601
0.881101	0.888649	0.908736	0.920333	0.930672	0.943622	0.946148	2.701
0.868831	0.877317	0.899087	0.911713	0.923091	0.937285	0.940148	2.801
0.855459	0.865429	0.88877	0.902531	0.914915	0.930393	0.933821	2.901
0.841475	0.853085	0.877981	0.892944	0.906415	0.923409	0.926918	3.001
0.82693	0.84027	0.866392	0.882834	0.897476	0.915683	0.919612	3.101
0.812258	0.827013	0.854724	0.872347	0.888089	0.907858	0.911935	3.201
0.797251	0.81287	0.842296	0.861287	0.878321	0.899653	0.904181	3.301
0.782123	0.797886	0.829343	0.84981	0.867993	0.89123	0.895647	3.401
0.766483	0.78297	0.816133	0.837891	0.857192	0.882223	0.886989	3.501
0.750295	0.768186	0.802484	0.825602	0.846312	0.87259	0.877709	3.601
0.733847	0.752442	0.789031	0.813195	0.835051	0.862827	0.868532	3.701
0.717902	0.735974	0.774984	0.800413	0.823541	0.85308	0.859145	3.801
0.700948	0.7193	0.760542	0.787234	0.811819	0.842336	0.848943	3.901
0.683926	0.703582	0.746343	0.773705	0.799535	0.832014	0.83885	4.001
0.667119	0.687824	0.731304	0.760058	0.787101	0.820956	0.828444	4.101
0.650303	0.672068	0.716113	0.746145	0.774405	0.809825	0.817781	4.201
0.633512	0.656301	0.701029	0.732105	0.761699	0.798377	0.806879	4.301
0.616781	0.640254	0.6859	0.717553	0.748726	0.78701	0.795761	4.401
0.600153	0.623511	0.670618	0.703336	0.735128	0.775436	0.784434	4.501
0.583664	0.606844	0.655501	0.689046	0.721532	0.76347	0.773003	4.601
0.567346	0.590224	0.640246	0.674307	0.707754	0.751056	0.761426	4.701
0.551238	0.573788	0.62501	0.659979	0.694301	0.738775	0.749413	4.801
0.535356	0.557602	0.610237	0.645729	0.680623	0.726629	0.737457	4.901
0.519726	0.542014	0.595478	0.631412	0.66717	0.713928	0.72537	5.001
0.504266	0.526876	0.580581	0.616855	0.653459	0.701668	0.712753	5.101
0.489274	0.510813	0.565817	0.602565	0.639557	0.689357	0.700051	5.201
0.474569	0.494859	0.551196	0.588237	0.625754	0.676815	0.688212	5.301
0.460163	0.479844	0.536591	0.573976	0.612024	0.663715	0.676394	5.401
0.445954	0.465686	0.52218	0.559994	0.598243	0.65045	0.664092	5.501
0.432164	0.45269	0.508354	0.54648	0.584684	0.637877	0.651717	5.601
0.418719	0.439829	0.494564	0.532805	0.571169	0.6252	0.638954	5.701
0.405625	0.425825	0.481185	0.519269	0.558033	0.612112	0.626126	5.801
0.392884	0.412309	0.467932	0.505876	0.544963	0.599724	0.613342	5.901
0.380498	0.400054	0.454974	0.492629	0.531894	0.58729	0.600729	6.001
0.368466	0.388097	0.442361	0.479957	0.51912	0.574417	0.588625	6.101
0.356787	0.3765	0.429951	0.467478	0.50678	0.562189	0.576613	6.201
0.345458	0.365233	0.417841	0.45525	0.494424	0.550322	0.564703	6.301
0.334482	0.354286	0.406018	0.443225	0.482068	0.538249	0.552908	6.401
0.323847	0.343655	0.394322	0.431107	0.470225	0.526078	0.541237	6.501
0.31355	0.332965	0.383042	0.419498	0.458202	0.513913	0.5297	6.601
0.303585	0.322448	0.371979	0.408362	0.446712	0.501986	0.518305	6.701
0.293944	0.31226	0.36114	0.397209	0.435435	0.490233	0.50706	6.801
0.284621	0.302394	0.350786	0.386458	0.424462	0.478662	0.495972	6.901
0.275608	0.292846	0.340716	0.37593	0.413569	0.467494	0.485047	7.001
0.266899	0.283608	0.330922	0.365693	0.40292	0.457245	0.474292	7.101
0.258484	0.274811	0.321333	0.355659	0.392762	0.446385	0.46371	7.201
0.24992	0.266451	0.311974	0.346094	0.382874	0.435725	0.453306	7.301
0.241446	0.258365	0.302925	0.336555	0.372985	0.425489	0.443083	7.401
0.23328	0.250426	0.294081	0.326991	0.363168	0.415818	0.433044	7.501
0.225412	0.242627	0.285529	0.318126	0.353635	0.406338	0.423192	7.601
0.217833	0.235093	0.277343	0.309545	0.344452	0.397044	0.413528	7.701
0.210535	0.227824	0.269363	0.301149	0.335342	0.38794	0.404054	7.801
0.203784	0.220667	0.261623	0.292943	0.326829	0.379027	0.39477	7.901
0.197515	0.214034	0.254102	0.284857	0.318381	0.369891	0.385676	8.001
0.191467	0.207489	0.246857	0.276898	0.310094	0.360918	0.376768	8.101
0.185633	0.201175	0.239828	0.269275	0.302014	0.352145	0.368117	8.201
0.180006	0.195077	0.23299	0.261877	0.2942	0.343576	0.359612	8.301
0.174424	0.189183	0.226451	0.254676	0.28657	0.335207	0.351195	8.401
0.168955	0.183685	0.220011	0.247803	0.279126	0.327039	0.343052	8.501
0.16381	0.17837	0.213875	0.241162	0.271937	0.319067	0.33509	8.601
0.158891	0.172817	0.207985	0.234714	0.264967	0.311707	0.32731	8.701
0.153966	0.16759	0.202157	0.228459	0.258011	0.304346	0.319711	8.801
0.149275	0.162641	0.196525	0.222393	0.251387	0.297057	0.312291	8.901
0.144671	0.157868	0.191225	0.216531	0.244975	0.29017	0.305047	9.001
0.140224	0.153272	0.185963	0.210781	0.238605	0.283443	0.297977	9.101
0.136072	0.148835	0.18069	0.205184	0.232495	0.276884	0.291078	9.201
0.132129	0.14455	0.175716	0.199799	0.226643	0.270488	0.284347	9.301
0.128324	0.140413	0.17107	0.194568	0.220897	0.264252	0.277781	9.401
0.124653	0.136418	0.166387	0.189444	0.215446	0.258095	0.271243	9.501
0.12111	0.13258	0.161858	0.18458	0.210076	0.25191	0.264916	9.601
0.117689	0.128821	0.157511	0.179818	0.204857	0.245803	0.258977	9.701
0.114386	0.125211	0.153333	0.175279	0.199783	0.239858	0.253106	9.801
0.111196	0.121728	0.149226	0.170815	0.19483	0.234162	0.24732	9.901
0.108116	0.118366	0.14528	0.166455	0.19004	0.228836	0.24168	10.001
0.10514	0.115116	0.141486	0.162174	0.185334	0.223327	0.236182	10.101
0.102265	0.111976	0.137835	0.158048	0.180771	0.217955	0.230825	10.201
0.0994865	0.10896	0.134275	0.15405	0.176478	0.212727	0.225586	10.301
0.0968015	0.106069	0.130665	0.150126	0.172303	0.207802	0.220476	10.401
0.0942062	0.103272	0.127205	0.146418	0.168086	0.20314	0.215498	10.501
0.0916971	0.100567	0.123967	0.142814	0.163921	0.198673	0.210647	10.601
0.0892709	0.0978788	0.120877	0.139375	0.159931	0.194321	0.205921	10.701
0.0869246	0.0952672	0.117884	0.135999	0.156175	0.190145	0.201443	10.801
0.0846551	0.0927413	0.114987	0.132669	0.152466	0.185947	0.196979	10.901
0.0824595	0.0902943	0.11213	0.129442	0.148904	0.181763	0.192631	11.001
0.0803349	0.0879295	0.109411	0.126362	0.145517	0.177689	0.188394	11.101
0.0782789	0.085639	0.106677	0.123322	0.14211	0.173721	0.184267	11.201
0.0762679	0.0834224	0.104062	0.120353	0.138801	0.169931	0.180264	11.301
0.0742476	0.0812795	0.101548	0.117479	0.135731	0.166262	0.176529	11.401
0.0722961	0.0792115	0.0990739	0.114714	0.132718	0.162689	0.172887	11.501
0.0704088	0.0772801	0.0966976	0.111989	0.129582	0.159101	0.169336	11.601
0.0685827	0.075408	0.0944056	0.109367	0.126531	0.155578	0.165871	11.701
0.0668156	0.0735931	0.0921485	0.106802	0.123567	0.152227	0.16249	11.801
0.0651052	0.0717909	0.0899792	0.104348	0.120778	0.149089	0.15899	11.901
0.0634495	0.0700419	0.0878854	0.101946	0.118131	0.146029	0.15557	12.001
0.0618463	0.0683465	0.0858272	0.0996417	0.115556	0.143046	0.152237	12.101
0.0602937	0.0667026	0.0838292	0.0973816	0.113034	0.140135	0.14899	12.201
0.0587899	0.0651085	0.0818499	0.0951802	0.110606	0.137265	0.145826	12.301
0.0573331	0.0635623	0.0799244	0.0930429	0.108184	0.134444	0.142743	12.401
0.0559216	0.0620625	0.0781359	0.0909398	0.105776	0.131693	0.139739	12.501
0.0545536	0.0606073	0.0763842	0.0889105	0.103495	0.129012	0.136811	12.601
0.0533087	0.0591952	0.0746894	0.086912	0.101237	0.126399	0.133957	12.701
0.0520895	0.0578247	0.073046	0.0850167	0.0990245	0.12385	0.131176	12.801
0.0508405	0.0564943	0.0714107	0.0831569	0.0968735	0.121365	0.128499	12.901
0.0496292	0.0551958	0.0698345	0.0813481	0.0947651	0.118942	0.125936	13.001
0.0484543	0.0539115	0.0682462	0.0795887	0.0927219	0.116573	0.123436	13.101
0.0473144	0.0526649	0.0667142	0.0779139	0.0907395	0.114256	0.120997	13.201
0.0462084	0.0514546	0.0652288	0.076233	0.088846	0.111933	0.118618	13.301
0.045135	0.0502794	0.0637891	0.0745914	0.0870025	0.109568	0.116297	13.401
0.044093	0.0491382	0.0624044	0.0730213	0.0851897	0.107264	0.114052	13.501
0.0430815	0.0480303	0.0610759	0.0714997	0.0834312	0.10502	0.111931	13.601
0.0420994	0.0469559	0.059799	0.0699941	0.0817199	0.102963	0.109775	13.701
0.0411456	0.0459119	0.058522	0.0685304	0.0800517	0.101044	0.107635	13.801
0.0402191	0.0448973	0.0572979	0.0671002	0.0784191	0.0991704	0.105548	13.901
0.0393195	0.0439112	0.0561261	0.0656846	0.0768285	0.097341	0.103512	14.001
0.0384465	0.0429526	0.0549563	0.0643066	0.0752785	0.0955545	0.101557	14.101
0.037598	0.0420629	0.0538153	0.0629766	0.0737858	0.0938096	0.0996452	14.201
0.0368053	0.0412034	0.052701	0.0616915	0.0723646	0.0921054	0.0977774	14.301
0.0360507	0.0403666	0.0516014	0.0604396	0.0709594	0.0904405	0.0959536	14.401
0.035316	0.0395517	0.0505497	0.0592199	0.0695756	0.0888141	0.0941725	14.501
0.0346008	0.0387581	0.0495136	0.0580273	0.0682138	0.087225	0.0924331	14.601
0.0339048	0.037985	0.0485073	0.0568734	0.0668858	0.0856468	0.0907157	14.701
0.0332276	0.0372318	0.047533	0.0557684	0.0655829	0.0840233	0.0890297	14.801
0.0325678	0.0364979	0.0465922	0.0547065	0.0643034	0.0824385	0.087458	14.901
0.031925	0.0357519	0.0456783	0.0536426	0.0630335	0.0809349	0.0858787	15.001
0.0312986	0.0350406	0.0447838	0.0525902	0.0618495	0.0795049	0.0843354	15.101
0.0306882	0.0343162	0.0439214	0.0515642	0.060654	0.0781071	0.0828274	15.201
0.0300931	0.0336128	0.0430798	0.0505636	0.0595079	0.0767409	0.0813535	15.301
0.029513	0.0329633	0.0422548	0.0495958	0.0584093	0.0753772	0.079913	15.401
0.0289475	0.03233	0.0414429	0.0486776	0.057311	0.0739854	0.0785049	15.501
0.0283959	0.0317124	0.040621	0.0477822	0.0562447	0.0726248	0.0771325	15.601
0.027858	0.0311101	0.0398261	0.0468977	0.0551982	0.0712957	0.0757921	15.701
0.0273334	0.0305226	0.0390575	0.0460088	0.0541902	0.0699971	0.0744815	15.801
0.0268215	0.0299398	0.0383126	0.0451646	0.0532058	0.0687266	0.0731974	15.901
0.0263221	0.029367	0.037588	0.0443665	0.0522444	0.0674853	0.0719411	16.001
0.0258348	0.0288084	0.036881	0.0435583	0.0513046	0.0662724	0.0707124	16.101
0.0253592	0.0282634	0.0361977	0.0427423	0.0503736	0.0650871	0.0695105	16.201
0.024895	0.0277317	0.0355307	0.041971	0.0494548	0.0639788	0.0683348	16.301
0.0244418	0.027213	0.0348779	0.0412213	0.0485467	0.0629128	0.0671845	16.401
0.0239994	0.0267068	0.0342367	0.0404862	0.0476985	0.0618698	0.0660591	16.501
0.0235674	0.0262127	0.0336106	0.0397653	0.0468713	0.060849	0.0649578	16.601
0.0231349	0.0257308	0.0329993	0.0390553	0.0460627	0.05985	0.0638801	16.701
0.0227056	0.0252609	0.0324043	0.0383722	0.045271	0.0588723	0.0628254	16.801
0.0222866	0.024802	0.0318285	0.0376945	0.0444908	0.0579151	0.061793	16.901
0.0218775	0.024354	0.0312746	0.0370093	0.0437279	0.0569459	0.0607825	17.001
0.0214781	0.0239164	0.030735	0.0363695	0.0429841	0.0559891	0.0597932	17.101
0.0210936	0.0234644	0.0302074	0.0357278	0.0422691	0.0550529	0.0588247	17.201
0.0207094	0.0230224	0.0296917	0.0351024	0.0415695	0.0541368	0.0578763	17.301
0.0203342	0.022591	0.0291873	0.0344971	0.040885	0.0532402	0.0569477	17.401
0.0199703	0.0221699	0.0286941	0.0339185	0.040215	0.0523626	0.0560383	17.501
0.0196149	0.0217589	0.0282113	0.0333497	0.0395549	0.0515037	0.0551476	17.601
0.0192676	0.0213575	0.0277332	0.0327911	0.0389023	0.0506628	0.0542752	17.701
0.0189283	0.0209656	0.0272657	0.0322525	0.0382628	0.0498395	0.0534207	17.801
0.0185967	0.0205829	0.0268049	0.0317128	0.0376311	0.0490335	0.0525835	17.901
0.01827	0.0202314	0.0263494	0.0311836	0.0370163	0.0482442	0.0517633	18.001
0.0179426	0.0198888	0.0258984	0.0306671	0.0364199	0.0474712	0.0509596	18.101
0.017627	0.0195537	0.0254574	0.0301622	0.0358332	0.0467142	0.0501721	18.201
0.0173221	0.0192259	0.025026	0.0296681	0.0352598	0.0459728	0.0494003	18.301
0.0170239	0.0189053	0.0246041	0.0291844	0.0346906	0.0452465	0.0486439	18.401
0.0167324	0.0185925	0.0241913	0.0287032	0.0341304	0.0445349	0.0479025	18.501
0.0164473	0.0182865	0.0237908	0.0282382	0.0335889	0.0438379	0.0471758	18.601
0.0161684	0.017987	0.0234062	0.0277829	0.0330574	0.0431548	0.0464625	18.701
0.0158957	0.0176939	0.0230215	0.0273381	0.0325368	0.0424856	0.0457482	18.801
0.0156289	0.017407	0.0226512	0.0269141	0.0320268	0.0418297	0.045048	18.901
0.0153679	0.0171261	0.0222773	0.0264947	0.0315271	0.0411869	0.0443948	19.001
0.0151125	0.0168511	0.0219097	0.0260789	0.0310376	0.0405568	0.0437517	19.101
0.0148626	0.0165819	0.0215499	0.0256749	0.030558	0.0399392	0.0431067	19.201
0.0146181	0.0163183	0.0212005	0.025281	0.0300879	0.0393338	0.042474	19.301
0.0143787	0.0160601	0.0208557	0.0248924	0.0296273	0.0387402	0.0418535	19.401
0.0141444	0.0158073	0.0205203	0.0245148	0.0291758	0.0381582	0.0412447	19.501
0.0139151	0.0155596	0.0201941	0.0241383	0.0287332	0.0375876	0.0406474	19.601
0.0136905	0.0153169	0.0198816	0.0237693	0.0282994	0.0370277	0.040061	19.701
0.0134706	0.0150792	0.0195784	0.023408	0.027874	0.0364785	0.0394845	19.801
0.0132553	0.0148463	0.0192818	0.0230543	0.0274561	0.0359398	0.0389172	19.901
0.0130445	0.0146181	0.018991	0.0227075	0.027045	0.0354274	0.038322	20.001
0.0128379	0.0143945	0.018706	0.0223676	0.026641	0.0349345	0.0377377	20.101
0.0126356	0.0141753	0.0184266	0.0220342	0.0262411	0.0344507	0.0371706	20.201
0.0124375	0.0139605	0.0181526	0.0217074	0.0258494	0.0339756	0.0366454	20.301
0.0122433	0.0137499	0.0178835	0.021386	0.0254738	0.0335092	0.0361299	20.401
0.0120531	0.0135434	0.0176092	0.0210687	0.0251053	0.0330511	0.0356061	20.501
0.0118667	0.013341	0.0173404	0.0207585	0.0247438	0.0326013	0.0350857	20.601
0.011684	0.0131425	0.0170769	0.0204585	0.024389	0.0321596	0.034575	20.701
0.011505	0.0129479	0.016823	0.0201641	0.0240443	0.0317257	0.034074	20.801
0.0113295	0.012757	0.0165745	0.0198753	0.0237028	0.0312996	0.0335823	20.901
0.0111575	0.0125698	0.0163314	0.0195919	0.023368	0.0308809	0.0330997	21.001
0.0109889	0.0123862	0.0160942	0.0193052	0.0230372	0.0304697	0.0326286	21.101
0.0108235	0.0122061	0.0158621	0.0190199	0.0227141	0.0300657	0.0321771	21.201
0.0106614	0.0120196	0.0156347	0.01874	0.0223896	0.0296687	0.0317337	21.301
0.0105024	0.0118348	0.0154115	0.018472	0.0220763	0.0292786	0.0312982	21.401
0.0103466	0.0116537	0.0151945	0.0182105	0.0217687	0.0288952	0.0308706	21.501
0.010194	0.0114761	0.0149845	0.0179539	0.0214666	0.0285174	0.0304505	21.601
0.0100442	0.0113022	0.0147706	0.0176999	0.0211701	0.0281461	0.0300378	21.701
0.00989734	0.0111316	0.0145608	0.0174519	0.0208789	0.0277812	0.0296325	21.801
0.00975323	0.0109644	0.0143589	0.0172055	0.0205929	0.0274226	0.0292415	21.901
0.00961185	0.0108004	0.0141641	0.0169701	0.020312	0.02707	0.0288701	22.001
0.00947313	0.0106396	0.0139732	0.0167387	0.0200364	0.0267235	0.0285048	22.101
0.009337	0.0104819	0.0137851	0.0165127	0.0197652	0.0263827	0.0281457	22.201
0.00920341	0.0103271	0.0135916	0.0162906	0.019499	0.0260477	0.0277926	22.301
0.0090723	0.0101753	0.0134021	0.01607	0.0192375	0.0257184	0.0274453	22.401
0.00894361	0.0100295	0.0132148	0.0158532	0.0189805	0.0253945	0.0271038	22.501
0.00881729	0.00989312	0.0130329	0.0156402	0.0187279	0.025076	0.0267679	22.601
0.00869328	0.00975917	0.0128582	0.0154311	0.0184796	0.0247628	0.0264375	22.701
0.00857154	0.0096276	0.0126867	0.0152267	0.0182356	0.0244547	0.0261125	22.801
0.00845201	0.00949854	0.0125189	0.015026	0.017991	0.0241517	0.0257927	22.901
0.00833464	0.0093719	0.0123516	0.0148287	0.0177532	0.0238537	0.0254782	23.001
0.00821938	0.00924748	0.0121865	0.0146342	0.0175226	0.0235605	0.0251687	23.101
0.0081062	0.00912523	0.0120249	0.0144411	0.0172959	0.0232721	0.0248642	23.201
0.00799504	0.00900509	0.0118668	0.0142514	0.0170731	0.0229812	0.0245646	23.301
0.00788585	0.00888702	0.0117114	0.0140637	0.0168562	0.0227058	0.0242698	23.401
0.00777861	0.00877098	0.0115591	0.0138775	0.0166405	0.0224348	0.0239734	23.501
0.00767325	0.00865692	0.0114093	0.0136958	0.0164278	0.022168	0.0236786	23.601
0.00756975	0.00854481	0.0112622	0.0135177	0.0162194	0.0219031	0.0233885	23.701
0.00746806	0.0084346	0.0111181	0.0133431	0.0160152	0.0216424	0.0231031	23.801
0.00736815	0.00832626	0.0109765	0.013172	0.0158138	0.0213859	0.0228222	23.901
0.00726997	0.00821973	0.0108342	0.0130045	0.0156158	0.0211333	0.0225459	24.001
0.00717349	0.008115	0.0106956	0.0128381	0.0154199	0.0208847	0.0222739	24.101
0.00708102	0.00801201	0.0105575	0.012676	0.0152241	0.02064	0.0220062	24.201
0.00699119	0.00791074	0.0104246	0.0125168	0.0150345	0.0203991	0.0217428	24.301
0.00690287	0.00781114	0.0102965	0.0123603	0.0148517	0.0201619	0.0214836	24.401
0.006816	0.00771319	0.0101688	0.0122058	0.0146741	0.0199284	0.0212284	24.501
0.00673057	0.00761457	0.0100407	0.012053	0.0144962	0.0196984	0.0209771	24.601
0.00664654	0.00751435	0.00991464	0.011903	0.0143212	0.0194712	0.0207298	24.701
0.00656388	0.00741584	0.00978919	0.0117566	0.0141473	0.0192433	0.0204864	24.801
0.00648258	0.00731901	0.00966574	0.0116128	0.0139761	0.019011	0.0202466	24.901

## Sheet: Figure_6A
			population percentiles of PPQ concentrations
AGE (wks)	REG	waz_group	p2.5	p25	p50	p75	p97.5
16	Clinical trial	0	4.44479	9.46847	14.204	21.1367	41.0672
16	Clinical trial	1	6.8967	15.144	23.163	35.155	71.4273
16	WHO 2015	0	8.06228	17.338	26.1515	38.9053	77.2681
16	WHO 2015	1	9.7721	20.244	30.0235	44.389	86.001
16	Age-based	0	8.06228	17.338	26.1515	38.9053	77.2681
16	Age-based	1	9.73869	20.149	29.8555	44.111	85.3491
28	Clinical trial	0	2.5231	5.8343	9.25485	15.3953	39.2981
28	Clinical trial	1	5.1075	10.833	16.549	25.725	59.1131
28	WHO 2015	0	4.8232	10.1438	15.4785	24.1417	55.7834
28	WHO 2015	1	5.8765	12.579	19.376	30.081	67.909
28	Age-based	0	5.22154	11.399	17.978	29.34	69.332
28	Age-based	1	5.7793	12.529	19.863	32.225	75.665
40	Clinical trial	0	3.32636	8.34975	13.1125	20.45	44.681
40	Clinical trial	1	5.8329	12.788	19.157	28.324	57.048
40	WHO 2015	0	4.65262	10.297	15.704	23.733	49.4624
40	WHO 2015	1	6.7892	15.674	24.063	36.279	74.713
40	Age-based	0	6.91448	15.298	23.256	35.0055	72.5281
40	Age-based	1	8.6104	18.917	28.268	41.6602	83.412
52	Clinical trial	0	3.6598	8.88345	13.817	21.159	44.2822
52	Clinical trial	1	5.0661	11.243	16.994	25.256	50.706
52	WHO 2015	0	4.45607	9.92235	15.0675	22.652	46.575
52	WHO 2015	1	6.6399	15.157	23.2	34.886	71.125
52	Age-based	0	6.61078	14.681	22.2205	33.2972	67.8642
52	Age-based	1	7.5777	16.785	25.3125	37.569	75.021
64	Clinical trial	0	3.5594	8.24657	12.673	19.1642	39.8711
64	Clinical trial	1	4.2167	9.5502	14.602	22	45.346
64	WHO 2015	0	3.8226	8.94035	13.94	21.4372	46.018
64	WHO 2015	1	5.9658	13.662	20.999	31.751	65.624
64	Age-based	0	5.49219	12.4968	19.097	28.813	59.4758
64	Age-based	1	6.2974	14.176	21.632	32.499	66.451
76	Clinical trial	0	3.24689	7.4335	11.334	17.1073	35.4831
76	Clinical trial	1	3.874	8.71197	13.292	20.015	41.302
76	WHO 2015	0	3.6486	8.48537	13.2	20.298	43.6401
76	WHO 2015	1	5.66039	12.689	19.319	29.061	59.545
76	Age-based	0	5.02349	11.137	16.96	25.5242	52.3472
76	Age-based	1	5.6809	12.609	19.116	28.61	57.872
88	Clinical trial	0	2.967	6.74805	10.315	15.577	32.1271
88	Clinical trial	1	3.5605	8.0846	12.423	18.8723	39.776
88	WHO 2015	0	3.51079	8.35257	12.997	19.9793	42.5491
88	WHO 2015	1	5.2315	11.786	17.992	27.163	56.31
88	Age-based	0	5.6952	12.726	19.32	29.037	59.2091
88	Age-based	1	6.46339	14.243	21.529	32.169	64.773
100	Clinical trial	0	3.22479	6.92785	10.1535	14.8643	30.1641
100	Clinical trial	1	3.7972	8.29637	12.506	18.675	39.0252
100	WHO 2015	0	4.254	9.29978	13.897	20.4262	41.287
100	WHO 2015	1	5.4481	11.724	17.456	25.781	52.473
100	Age-based	0	6.10203	13.01	19.258	28.0712	56.449
100	Age-based	1	6.80249	14.401	21.148	30.893	61.7131
104	Clinical trial	0	2.86399	6.37507	9.5958	14.224	28.6221
104	Clinical trial	1	3.5204	7.9856	12.217	18.428	38.351
104	WHO 2015	0	3.623	8.49945	13.051	19.667	39.8801
104	WHO 2015	1	5.124	11.437	17.309	25.791	52.539
104	Age-based	0	5.63287	12.469	18.728	27.807	55.6891
104	Age-based	1	6.3422	13.876	20.733	30.489	60.4081
waz_group 0: waz <=-2
waz_group 1 : waz>-2

## Sheet: Figure_6B
REG	add	baseline_incidence	zwa_di	incidence_on_ppq
Clinical trial regimen	1/3 adherence	0.5	WAZ<=-2	0.0126064
Clinical trial regimen	1/3 adherence	0.5	WAZ>-2	0.00856235
Clinical trial regimen	1/3 adherence	1	WAZ<=-2	0.0464068
Clinical trial regimen	1/3 adherence	1	WAZ>-2	0.0299034
Clinical trial regimen	1/3 adherence	1.5	WAZ<=-2	0.111008
Clinical trial regimen	1/3 adherence	1.5	WAZ>-2	0.0732167
Clinical trial regimen	1/3 adherence	2	WAZ<=-2	0.200404
Clinical trial regimen	1/3 adherence	2	WAZ>-2	0.132814
Clinical trial regimen	1/3 adherence	2.5	WAZ<=-2	0.301529
Clinical trial regimen	1/3 adherence	2.5	WAZ>-2	0.20278
Clinical trial regimen	1/3 adherence	3	WAZ<=-2	0.414673
Clinical trial regimen	1/3 adherence	3	WAZ>-2	0.277577
Clinical trial regimen	1/3 adherence	3.5	WAZ<=-2	0.530911
Clinical trial regimen	1/3 adherence	3.5	WAZ>-2	0.358201
Clinical trial regimen	1/3 adherence	4	WAZ<=-2	0.656453
Clinical trial regimen	1/3 adherence	4	WAZ>-2	0.440781
Clinical trial regimen	1/3 adherence	4.5	WAZ<=-2	0.7746
Clinical trial regimen	1/3 adherence	4.5	WAZ>-2	0.52799
Clinical trial regimen	1/3 adherence	5	WAZ<=-2	0.899404
Clinical trial regimen	1/3 adherence	5	WAZ>-2	0.613779
Clinical trial regimen	1/3 adherence	5.5	WAZ<=-2	1.03042
Clinical trial regimen	1/3 adherence	5.5	WAZ>-2	0.705251
Clinical trial regimen	1/3 adherence	6	WAZ<=-2	1.15613
Clinical trial regimen	1/3 adherence	6	WAZ>-2	0.792053
Clinical trial regimen	1/3 adherence	6.5	WAZ<=-2	1.26748
Clinical trial regimen	1/3 adherence	6.5	WAZ>-2	0.883113
Clinical trial regimen	1/3 adherence	7	WAZ<=-2	1.38571
Clinical trial regimen	1/3 adherence	7	WAZ>-2	0.971987
Clinical trial regimen	1/3 adherence	7.5	WAZ<=-2	1.505
Clinical trial regimen	1/3 adherence	7.5	WAZ>-2	1.06511
Clinical trial regimen	1/3 adherence	8	WAZ<=-2	1.63338
Clinical trial regimen	1/3 adherence	8	WAZ>-2	1.14979
Clinical trial regimen	2/3 adherence	0.5	WAZ<=-2	0.00378042
Clinical trial regimen	2/3 adherence	0.5	WAZ>-2	0.00193671
Clinical trial regimen	2/3 adherence	1	WAZ<=-2	0.0136073
Clinical trial regimen	2/3 adherence	1	WAZ>-2	0.0073296
Clinical trial regimen	2/3 adherence	1.5	WAZ<=-2	0.0336129
Clinical trial regimen	2/3 adherence	1.5	WAZ>-2	0.0185704
Clinical trial regimen	2/3 adherence	2	WAZ<=-2	0.0619402
Clinical trial regimen	2/3 adherence	2	WAZ>-2	0.0341976
Clinical trial regimen	2/3 adherence	2.5	WAZ<=-2	0.0988652
Clinical trial regimen	2/3 adherence	2.5	WAZ>-2	0.054291
Clinical trial regimen	2/3 adherence	3	WAZ<=-2	0.13471
Clinical trial regimen	2/3 adherence	3	WAZ>-2	0.0749894
Clinical trial regimen	2/3 adherence	3.5	WAZ<=-2	0.179787
Clinical trial regimen	2/3 adherence	3.5	WAZ>-2	0.0996481
Clinical trial regimen	2/3 adherence	4	WAZ<=-2	0.226539
Clinical trial regimen	2/3 adherence	4	WAZ>-2	0.12568
Clinical trial regimen	2/3 adherence	4.5	WAZ<=-2	0.269629
Clinical trial regimen	2/3 adherence	4.5	WAZ>-2	0.152532
Clinical trial regimen	2/3 adherence	5	WAZ<=-2	0.324042
Clinical trial regimen	2/3 adherence	5	WAZ>-2	0.181533
Clinical trial regimen	2/3 adherence	5.5	WAZ<=-2	0.368036
Clinical trial regimen	2/3 adherence	5.5	WAZ>-2	0.21097
Clinical trial regimen	2/3 adherence	6	WAZ<=-2	0.426151
Clinical trial regimen	2/3 adherence	6	WAZ>-2	0.243403
Clinical trial regimen	2/3 adherence	6.5	WAZ<=-2	0.477711
Clinical trial regimen	2/3 adherence	6.5	WAZ>-2	0.273882
Clinical trial regimen	2/3 adherence	7	WAZ<=-2	0.54238
Clinical trial regimen	2/3 adherence	7	WAZ>-2	0.306008
Clinical trial regimen	2/3 adherence	7.5	WAZ<=-2	0.585166
Clinical trial regimen	2/3 adherence	7.5	WAZ>-2	0.335915
Clinical trial regimen	2/3 adherence	8	WAZ<=-2	0.640357
Clinical trial regimen	2/3 adherence	8	WAZ>-2	0.369194
Clinical trial regimen	Full adherence	0.5	WAZ<=-2	0.00106136
Clinical trial regimen	Full adherence	0.5	WAZ>-2	0.000507482
Clinical trial regimen	Full adherence	1	WAZ<=-2	0.00429149
Clinical trial regimen	Full adherence	1	WAZ>-2	0.00205751
Clinical trial regimen	Full adherence	1.5	WAZ<=-2	0.0109758
Clinical trial regimen	Full adherence	1.5	WAZ>-2	0.00517966
Clinical trial regimen	Full adherence	2	WAZ<=-2	0.0204244
Clinical trial regimen	Full adherence	2	WAZ>-2	0.00960917
Clinical trial regimen	Full adherence	2.5	WAZ<=-2	0.0330829
Clinical trial regimen	Full adherence	2.5	WAZ>-2	0.0156445
Clinical trial regimen	Full adherence	3	WAZ<=-2	0.0453486
Clinical trial regimen	Full adherence	3	WAZ>-2	0.0222573
Clinical trial regimen	Full adherence	3.5	WAZ<=-2	0.062009
Clinical trial regimen	Full adherence	3.5	WAZ>-2	0.0303517
Clinical trial regimen	Full adherence	4	WAZ<=-2	0.0772373
Clinical trial regimen	Full adherence	4	WAZ>-2	0.0380004
Clinical trial regimen	Full adherence	4.5	WAZ<=-2	0.0980905
Clinical trial regimen	Full adherence	4.5	WAZ>-2	0.0468998
Clinical trial regimen	Full adherence	5	WAZ<=-2	0.114358
Clinical trial regimen	Full adherence	5	WAZ>-2	0.0567898
Clinical trial regimen	Full adherence	5.5	WAZ<=-2	0.137671
Clinical trial regimen	Full adherence	5.5	WAZ>-2	0.0670769
Clinical trial regimen	Full adherence	6	WAZ<=-2	0.158591
Clinical trial regimen	Full adherence	6	WAZ>-2	0.0767681
Clinical trial regimen	Full adherence	6.5	WAZ<=-2	0.175918
Clinical trial regimen	Full adherence	6.5	WAZ>-2	0.0881531
Clinical trial regimen	Full adherence	7	WAZ<=-2	0.198818
Clinical trial regimen	Full adherence	7	WAZ>-2	0.0998158
Clinical trial regimen	Full adherence	7.5	WAZ<=-2	0.217017
Clinical trial regimen	Full adherence	7.5	WAZ>-2	0.112212
Clinical trial regimen	Full adherence	8	WAZ<=-2	0.251416
Clinical trial regimen	Full adherence	8	WAZ>-2	0.120633
Current WHO regimen	1/3 adherence	0.5	WAZ<=-2	0.00926023
Current WHO regimen	1/3 adherence	0.5	WAZ>-2	0.00393041
Current WHO regimen	1/3 adherence	1	WAZ<=-2	0.0306604
Current WHO regimen	1/3 adherence	1	WAZ>-2	0.0142627
Current WHO regimen	1/3 adherence	1.5	WAZ<=-2	0.0728052
Current WHO regimen	1/3 adherence	1.5	WAZ>-2	0.0358086
Current WHO regimen	1/3 adherence	2	WAZ<=-2	0.133661
Current WHO regimen	1/3 adherence	2	WAZ>-2	0.064947
Current WHO regimen	1/3 adherence	2.5	WAZ<=-2	0.209667
Current WHO regimen	1/3 adherence	2.5	WAZ>-2	0.100654
Current WHO regimen	1/3 adherence	3	WAZ<=-2	0.286575
Current WHO regimen	1/3 adherence	3	WAZ>-2	0.140484
Current WHO regimen	1/3 adherence	3.5	WAZ<=-2	0.369078
Current WHO regimen	1/3 adherence	3.5	WAZ>-2	0.183302
Current WHO regimen	1/3 adherence	4	WAZ<=-2	0.447472
Current WHO regimen	1/3 adherence	4	WAZ>-2	0.229195
Current WHO regimen	1/3 adherence	4.5	WAZ<=-2	0.543912
Current WHO regimen	1/3 adherence	4.5	WAZ>-2	0.27947
Current WHO regimen	1/3 adherence	5	WAZ<=-2	0.634732
Current WHO regimen	1/3 adherence	5	WAZ>-2	0.326825
Current WHO regimen	1/3 adherence	5.5	WAZ<=-2	0.72829
Current WHO regimen	1/3 adherence	5.5	WAZ>-2	0.378225
Current WHO regimen	1/3 adherence	6	WAZ<=-2	0.831294
Current WHO regimen	1/3 adherence	6	WAZ>-2	0.430253
Current WHO regimen	1/3 adherence	6.5	WAZ<=-2	0.919091
Current WHO regimen	1/3 adherence	6.5	WAZ>-2	0.481993
Current WHO regimen	1/3 adherence	7	WAZ<=-2	1.01059
Current WHO regimen	1/3 adherence	7	WAZ>-2	0.536195
Current WHO regimen	1/3 adherence	7.5	WAZ<=-2	1.11577
Current WHO regimen	1/3 adherence	7.5	WAZ>-2	0.584468
Current WHO regimen	1/3 adherence	8	WAZ<=-2	1.21036
Current WHO regimen	1/3 adherence	8	WAZ>-2	0.635604
Current WHO regimen	2/3 adherence	0.5	WAZ<=-2	0.00205406
Current WHO regimen	2/3 adherence	0.5	WAZ>-2	0.000720873
Current WHO regimen	2/3 adherence	1	WAZ<=-2	0.00724586
Current WHO regimen	2/3 adherence	1	WAZ>-2	0.0026146
Current WHO regimen	2/3 adherence	1.5	WAZ<=-2	0.0193029
Current WHO regimen	2/3 adherence	1.5	WAZ>-2	0.00675118
Current WHO regimen	2/3 adherence	2	WAZ<=-2	0.0358881
Current WHO regimen	2/3 adherence	2	WAZ>-2	0.0125737
Current WHO regimen	2/3 adherence	2.5	WAZ<=-2	0.0548143
Current WHO regimen	2/3 adherence	2.5	WAZ>-2	0.0199523
Current WHO regimen	2/3 adherence	3	WAZ<=-2	0.0796031
Current WHO regimen	2/3 adherence	3	WAZ>-2	0.0286341
Current WHO regimen	2/3 adherence	3.5	WAZ<=-2	0.103437
Current WHO regimen	2/3 adherence	3.5	WAZ>-2	0.038102
Current WHO regimen	2/3 adherence	4	WAZ<=-2	0.129214
Current WHO regimen	2/3 adherence	4	WAZ>-2	0.0479042
Current WHO regimen	2/3 adherence	4.5	WAZ<=-2	0.158831
Current WHO regimen	2/3 adherence	4.5	WAZ>-2	0.0596261
Current WHO regimen	2/3 adherence	5	WAZ<=-2	0.194679
Current WHO regimen	2/3 adherence	5	WAZ>-2	0.071517
Current WHO regimen	2/3 adherence	5.5	WAZ<=-2	0.221378
Current WHO regimen	2/3 adherence	5.5	WAZ>-2	0.084423
Current WHO regimen	2/3 adherence	6	WAZ<=-2	0.255776
Current WHO regimen	2/3 adherence	6	WAZ>-2	0.0954919
Current WHO regimen	2/3 adherence	6.5	WAZ<=-2	0.285654
Current WHO regimen	2/3 adherence	6.5	WAZ>-2	0.110576
Current WHO regimen	2/3 adherence	7	WAZ<=-2	0.319621
Current WHO regimen	2/3 adherence	7	WAZ>-2	0.124333
Current WHO regimen	2/3 adherence	7.5	WAZ<=-2	0.354738
Current WHO regimen	2/3 adherence	7.5	WAZ>-2	0.137676
Current WHO regimen	2/3 adherence	8	WAZ<=-2	0.389308
Current WHO regimen	2/3 adherence	8	WAZ>-2	0.153183
Current WHO regimen	Full adherence	0.5	WAZ<=-2	0.000434968
Current WHO regimen	Full adherence	0.5	WAZ>-2	0.000166875
Current WHO regimen	Full adherence	1	WAZ<=-2	0.00201799
Current WHO regimen	Full adherence	1	WAZ>-2	0.000607662
Current WHO regimen	Full adherence	1.5	WAZ<=-2	0.00557845
Current WHO regimen	Full adherence	1.5	WAZ>-2	0.00153026
Current WHO regimen	Full adherence	2	WAZ<=-2	0.0102591
Current WHO regimen	Full adherence	2	WAZ>-2	0.00282472
Current WHO regimen	Full adherence	2.5	WAZ<=-2	0.0162278
Current WHO regimen	Full adherence	2.5	WAZ>-2	0.00458592
Current WHO regimen	Full adherence	3	WAZ<=-2	0.0229256
Current WHO regimen	Full adherence	3	WAZ>-2	0.00669054
Current WHO regimen	Full adherence	3.5	WAZ<=-2	0.0309136
Current WHO regimen	Full adherence	3.5	WAZ>-2	0.00915818
Current WHO regimen	Full adherence	4	WAZ<=-2	0.0402189
Current WHO regimen	Full adherence	4	WAZ>-2	0.0119164
Current WHO regimen	Full adherence	4.5	WAZ<=-2	0.0482889
Current WHO regimen	Full adherence	4.5	WAZ>-2	0.0145955
Current WHO regimen	Full adherence	5	WAZ<=-2	0.0589171
Current WHO regimen	Full adherence	5	WAZ>-2	0.0180304
Current WHO regimen	Full adherence	5.5	WAZ<=-2	0.068158
Current WHO regimen	Full adherence	5.5	WAZ>-2	0.0212284
Current WHO regimen	Full adherence	6	WAZ<=-2	0.0818228
Current WHO regimen	Full adherence	6	WAZ>-2	0.0247825
Current WHO regimen	Full adherence	6.5	WAZ<=-2	0.0932063
Current WHO regimen	Full adherence	6.5	WAZ>-2	0.028324
Current WHO regimen	Full adherence	7	WAZ<=-2	0.102825
Current WHO regimen	Full adherence	7	WAZ>-2	0.0320781
Current WHO regimen	Full adherence	7.5	WAZ<=-2	0.11632
Current WHO regimen	Full adherence	7.5	WAZ>-2	0.0355387
Current WHO regimen	Full adherence	8	WAZ<=-2	0.132943
Current WHO regimen	Full adherence	8	WAZ>-2	0.0404135
Age-based regimen	1/3 adherence	0.5	WAZ<=-2	0.00403161
Age-based regimen	1/3 adherence	0.5	WAZ>-2	0.00288186
Age-based regimen	1/3 adherence	1	WAZ<=-2	0.014978
Age-based regimen	1/3 adherence	1	WAZ>-2	0.0109791
Age-based regimen	1/3 adherence	1.5	WAZ<=-2	0.0359413
Age-based regimen	1/3 adherence	1.5	WAZ>-2	0.0272491
Age-based regimen	1/3 adherence	2	WAZ<=-2	0.0671243
Age-based regimen	1/3 adherence	2	WAZ>-2	0.0503652
Age-based regimen	1/3 adherence	2.5	WAZ<=-2	0.102828
Age-based regimen	1/3 adherence	2.5	WAZ>-2	0.0789442
Age-based regimen	1/3 adherence	3	WAZ<=-2	0.144654
Age-based regimen	1/3 adherence	3	WAZ>-2	0.1101
Age-based regimen	1/3 adherence	3.5	WAZ<=-2	0.190405
Age-based regimen	1/3 adherence	3.5	WAZ>-2	0.144182
Age-based regimen	1/3 adherence	4	WAZ<=-2	0.235361
Age-based regimen	1/3 adherence	4	WAZ>-2	0.180463
Age-based regimen	1/3 adherence	4.5	WAZ<=-2	0.282402
Age-based regimen	1/3 adherence	4.5	WAZ>-2	0.219094
Age-based regimen	1/3 adherence	5	WAZ<=-2	0.331665
Age-based regimen	1/3 adherence	5	WAZ>-2	0.256597
Age-based regimen	1/3 adherence	5.5	WAZ<=-2	0.385081
Age-based regimen	1/3 adherence	5.5	WAZ>-2	0.299282
Age-based regimen	1/3 adherence	6	WAZ<=-2	0.448448
Age-based regimen	1/3 adherence	6	WAZ>-2	0.342292
Age-based regimen	1/3 adherence	6.5	WAZ<=-2	0.502785
Age-based regimen	1/3 adherence	6.5	WAZ>-2	0.384282
Age-based regimen	1/3 adherence	7	WAZ<=-2	0.549412
Age-based regimen	1/3 adherence	7	WAZ>-2	0.429675
Age-based regimen	1/3 adherence	7.5	WAZ<=-2	0.606808
Age-based regimen	1/3 adherence	7.5	WAZ>-2	0.469151
Age-based regimen	1/3 adherence	8	WAZ<=-2	0.665105
Age-based regimen	1/3 adherence	8	WAZ>-2	0.512393
Age-based regimen	2/3 adherence	0.5	WAZ<=-2	0.000782015
Age-based regimen	2/3 adherence	0.5	WAZ>-2	0.000452344
Age-based regimen	2/3 adherence	1	WAZ<=-2	0.00257918
Age-based regimen	2/3 adherence	1	WAZ>-2	0.00173829
Age-based regimen	2/3 adherence	1.5	WAZ<=-2	0.00688923
Age-based regimen	2/3 adherence	1.5	WAZ>-2	0.00442807
Age-based regimen	2/3 adherence	2	WAZ<=-2	0.0120361
Age-based regimen	2/3 adherence	2	WAZ>-2	0.00849062
Age-based regimen	2/3 adherence	2.5	WAZ<=-2	0.019333
Age-based regimen	2/3 adherence	2.5	WAZ>-2	0.0135525
Age-based regimen	2/3 adherence	3	WAZ<=-2	0.0283237
Age-based regimen	2/3 adherence	3	WAZ>-2	0.0197984
Age-based regimen	2/3 adherence	3.5	WAZ<=-2	0.0391402
Age-based regimen	2/3 adherence	3.5	WAZ>-2	0.0261113
Age-based regimen	2/3 adherence	4	WAZ<=-2	0.0478792
Age-based regimen	2/3 adherence	4	WAZ>-2	0.0329722
Age-based regimen	2/3 adherence	4.5	WAZ<=-2	0.0603069
Age-based regimen	2/3 adherence	4.5	WAZ>-2	0.0410361
Age-based regimen	2/3 adherence	5	WAZ<=-2	0.0698058
Age-based regimen	2/3 adherence	5	WAZ>-2	0.0497175
Age-based regimen	2/3 adherence	5.5	WAZ<=-2	0.0845939
Age-based regimen	2/3 adherence	5.5	WAZ>-2	0.0587613
Age-based regimen	2/3 adherence	6	WAZ<=-2	0.0939634
Age-based regimen	2/3 adherence	6	WAZ>-2	0.0671381
Age-based regimen	2/3 adherence	6.5	WAZ<=-2	0.111385
Age-based regimen	2/3 adherence	6.5	WAZ>-2	0.0760087
Age-based regimen	2/3 adherence	7	WAZ<=-2	0.122553
Age-based regimen	2/3 adherence	7	WAZ>-2	0.0880944
Age-based regimen	2/3 adherence	7.5	WAZ<=-2	0.145881
Age-based regimen	2/3 adherence	7.5	WAZ>-2	0.0979802
Age-based regimen	2/3 adherence	8	WAZ<=-2	0.152937
Age-based regimen	2/3 adherence	8	WAZ>-2	0.108577
Age-based regimen	Full adherence	0.5	WAZ<=-2	0.000191551
Age-based regimen	Full adherence	0.5	WAZ>-2	0.000112454
Age-based regimen	Full adherence	1	WAZ<=-2	0.000587354
Age-based regimen	Full adherence	1	WAZ>-2	0.000346013
Age-based regimen	Full adherence	1.5	WAZ<=-2	0.00136764
Age-based regimen	Full adherence	1.5	WAZ>-2	0.000922289
Age-based regimen	Full adherence	2	WAZ<=-2	0.00284204
Age-based regimen	Full adherence	2	WAZ>-2	0.00177536
Age-based regimen	Full adherence	2.5	WAZ<=-2	0.00452639
Age-based regimen	Full adherence	2.5	WAZ>-2	0.0030015
Age-based regimen	Full adherence	3	WAZ<=-2	0.00647072
Age-based regimen	Full adherence	3	WAZ>-2	0.00415575
Age-based regimen	Full adherence	3.5	WAZ<=-2	0.00856612
Age-based regimen	Full adherence	3.5	WAZ>-2	0.00566432
Age-based regimen	Full adherence	4	WAZ<=-2	0.011398
Age-based regimen	Full adherence	4	WAZ>-2	0.00750175
Age-based regimen	Full adherence	4.5	WAZ<=-2	0.0147577
Age-based regimen	Full adherence	4.5	WAZ>-2	0.009301
Age-based regimen	Full adherence	5	WAZ<=-2	0.0175783
Age-based regimen	Full adherence	5	WAZ>-2	0.0112069
Age-based regimen	Full adherence	5.5	WAZ<=-2	0.021499
Age-based regimen	Full adherence	5.5	WAZ>-2	0.0131256
Age-based regimen	Full adherence	6	WAZ<=-2	0.0244696
Age-based regimen	Full adherence	6	WAZ>-2	0.0158656
Age-based regimen	Full adherence	6.5	WAZ<=-2	0.0275121
Age-based regimen	Full adherence	6.5	WAZ>-2	0.0178156
Age-based regimen	Full adherence	7	WAZ<=-2	0.0336001
Age-based regimen	Full adherence	7	WAZ>-2	0.0203617
Age-based regimen	Full adherence	7.5	WAZ<=-2	0.0322785
Age-based regimen	Full adherence	7.5	WAZ>-2	0.0231905
Age-based regimen	Full adherence	8	WAZ<=-2	0.0426967
Age-based regimen	Full adherence	8	WAZ>-2	0.025318

## Sheet: Figure_6C
REG	waz_group	p2.5	p25	p50	p75	p97.5
Clinical trial	WAZ<=-2	177.477	348.752	436.475	544.325	832.391
Clinical trial	WAZ>-2	284.42	437.86	542.49	670.52	1019.3
WHO 2015	WAZ<=-2	296.235	492.61	613.71	763.447	1194.3
WHO 2015	WAZ>-2	383.06	583.35	717.63	881.242	1394.3
Age-based	WAZ<=-2	339.424	611.442	755.19	922.11	1367.91
Age-based	WAZ>-2	437.53	655.44	795.185	962.632	1471.9
